# Supplementary material for: Association between prescription drugs and all‐cause mortality risk in the UK population
Source: Aging Cell. 2024 Oct 4;23(12):e14334. doi: 10.1111/acel.14334 (PMC11634711; doi:10.1111/acel.14334)
Supplement: Supplementary file 2 — Data S2. [file ACEL-23-e14334-s002.zip]

Archive with 2 entries (2 files):
- Morin et al, 2024_tables.xlsx
- Supplementry files.docx
