# Supplementary material for: Association between prescription drugs and all‐cause mortality risk in the UK population
Source: Aging Cell. 2024 Oct 4;23(12):e14334. doi: 10.1111/acel.14334 (PMC11634711; doi:10.1111/acel.14334)
Supplement: Supplementary file 2 — Data S2. [file ACEL-23-e14334-s002.zip › Morin et al, 2024_tables.xlsx]

## Sheet: S1
Variable	Priority	Cohort
Mean age at recruitment	High	56.54
Standard deviation		8.09
Percentage of males		0.46
Percentage of current smoker		0.1
Percentage of diagnosed cancer		0.08
Percentage of diagnosed diabetes		0.05
Mean Townsend deprivation index at recruitment	Intermediate	-1.33
Standard deviation		3.07
Percentage of other serious medical condition		0.2
Percentage of vascular or heart problems		0.3
Percentage of participant that never smoked		0.55
Percentage of fractured or broken bones in the last 5 years		0.09
Percentage of diagnosed blood clot, DVT, bronchitis, emphysema, asthma, rhinitis, eczema, allergy		0.32
Mean alcohol intake monthly frequency	Low	11.56
Standard deviation		10.67
Mean body mass index		27.41
Standard deviation		4.78

## Sheet: S2
Drug	Ingredients	Mortality	Route	Indication
Furosemide	furosemide	Increased	Pill	Hypertension, heart failure, oedema
Paracetamol	paracetamol	Increased	Pill	Analgesic, antipyretic
Morphine Sulfate	morphine	Increased	Pill	Opiod
Tiotropium	tiotropium	Increased	Inhaler	Asthma, COPD
Lactulose	lactulose	Increased	Solution	Laxative
Prednisolone	prednisolone	Increased	Pill	Steroid
Oramorph	morphine	Increased	Oral solution	Opiod
Senna	senna	Increased	Pill	Laxative
Thiamine	thiamine	Increased	Pill	Thiamine deficiency
Atorvastatin	atorvastatin	Decreased	Pill	Dyslipidemia, prevention of CVD
Sildenafil	sildenafil	Decreased	Pill	Erectile dysfunction, pulmonary arterial hypertension (PAH)
Naproxen	naproxen	Decreased	Pill	Anti-inflammatory
Estraderm	estradiol	Decreased	Skin patch	Hormone Replacement Therapy (HRT)
Vagifem	estradiol	Decreased	Vaginal insert	Hormone Replacement Therapy (HRT)
Revaxis	revaxis	Decreased	Syringe	DTP vaccine
Otomize	neomycin, dexamethasone, acetic acid	Decreased	Ear spray	Otitis
Estriol	estriol	Decreased	Cream	Hormone Replacement Therapy (HRT)
Marvelon	desogestrel, ethinylestradiol	Decreased	Pill	Contraceptive
Avaxim	avaxim	Decreased	Syringe	Hepatatis A vaccine
Lymecycline	lymecycline	Decreased	Pill	Antibiotics
Estradiol	estradiol	Decreased	Vaginal insert	Hormone Replacement Therapy (HRT)
